# Supplementary material for: In silico and in vitro identification of secoisolariciresinol as a re-sensitizer of P-glycoprotein-dependent doxorubicin-resistance NCI/ADR-RES cancer cells
Source: PeerJ. 2020 Jun 10;8:e9163. doi: 10.7717/peerj.9163 (PMC7293189; doi:10.7717/peerj.9163)
Supplement: Supplemental Information 8 [file peerj-08-9163-s008.txt]

CI Data for Drug Combo: DOXsec (DOX+SECO [1:1])
Fa	CI Value	Total Dose
0.05	8.00667	627244.
0.1	4.35133	30563.0
0.15	2.98909	4707.04
0.2	2.25431	1150.96
0.25	1.78619	359.616
0.3	1.45775	130.163
0.35	1.21219	51.7159
0.4	1.02009	21.8047
0.45	0.86459	9.52566
0.5	0.73526	4.23138
0.55	0.62529	1.87961
0.6	0.53001	0.82113
0.65	0.44609	0.34621
0.7	0.37104	0.13756
0.75	0.30293	0.04979
0.8	0.24017	0.01556
0.85	0.18133	0.00380
0.9	0.12484	5.86E-4
0.95	0.06832	2.85E-5
0.97	0.04449	3.33E-6
CI values for actual experimental points:
Total Dose	Fa	CI Value
10.1	0.66	15.0180
25.1	0.62	21.2684
50.1	0.56	19.0004
11.0	0.49	1.67927
25.0	0.44	1.99042
51.0	0.41	2.72888
20.0	0.22	0.05787
35.0	0.18	0.04501
20.0	0.14	0.00978
